# Supplementary material for: Exploring the role of succinyl carnitine in the association between CD39⁺ CD4⁺ T cell and ulcerative colitis: A Mendelian randomization study
Source: Open Med (Wars). 2025 Jul 17;20(1):20251240. doi: 10.1515/med-2025-1240 (PMC12273659; doi:10.1515/med-2025-1240)
Supplement: Supplementary Table 1 [file med-2025-1240-sm1.xlsx]

## Sheet: Sheet1
imc	GWAS ID	Serum Metabolites	pvalue	Heterogeneity（P 值）	MR-PRESSO（P 值）	MR-Egger intercept（P 值）
ebi-a-GCST90001658	GCST90199670	Iminodiacetate (IDA)	0.0187748	0.332632	0.37	0.482854
ebi-a-GCST90001658	GCST90199676	1-oleoylglycerol (18:1)	0.0319115	0.798334	0.85	0.897891
ebi-a-GCST90001658	GCST90199766	3-(3-amino-3-carboxypropyl)uridine	0.0458164	0.890012	0.84	0.703639
ebi-a-GCST90001658	GCST90199767	5,6-dihydrouridine	0.0286668	0.165869	0.187	0.482142
ebi-a-GCST90001658	GCST90199784	Cysteine-glutathione disulfide	0.0480861	0.685734	0.727	0.566275
ebi-a-GCST90001658	GCST90199817	Indoleacetylglutamine	0.00730079	0.509091	0.511	0.52494
ebi-a-GCST90001658	GCST90199848	Succinylcarnitine (C4DC)	0.0456015	0.687189	0.689	0.843226
ebi-a-GCST90001658	GCST90199875	13-HODE + 9-HODE	0.0436266	0.0440335	0.053	0.707706
ebi-a-GCST90001658	GCST90199877	Indole-3-carboxylate	0.0468976	0.899127	0.912	0.768306
ebi-a-GCST90001658	GCST90199912	N-oleoyltaurine	0.043604	0.551245	0.548	0.843186
ebi-a-GCST90001658	GCST90199983	5alpha-androstan-3alpha,17beta-diol monosulfate (2)	0.0215011	0.428003	0.429	0.945049
ebi-a-GCST90001658	GCST90200021	N-acetylglucosamine/n-acetylgalactosamine	0.0193776	0.676521	0.68	0.714282
ebi-a-GCST90001658	GCST90200030	1,2-dilinoleoyl-GPC (18:2/18:2)	0.0338295	0.778398	0.801	0.835212
ebi-a-GCST90001658	GCST90200198	2-hydroxysebacate	0.0138746	0.203596	0.19	0.537017
ebi-a-GCST90001658	GCST90200291	Sarcosine	0.0146051	0.702224	0.751	0.731923
ebi-a-GCST90001658	GCST90200327	Choline	0.0390534	0.305216	0.327	0.943813
ebi-a-GCST90001658	GCST90200355	Adenosine 5'-diphosphate (ADP)	0.0345708	0.929418	0.927	0.888991
ebi-a-GCST90001658	GCST90200367	3-Hydroxybutyrate	0.0391932	0.294758	0.264	0.986771
ebi-a-GCST90001658	GCST90200409	Pristanate	0.0446568	0.811969	0.842	0.481794
ebi-a-GCST90001658	GCST90200424	Dimethylglycine	0.0475207	0.855375	0.863	0.539116
ebi-a-GCST90001658	GCST90200444	Dihydroorotate	0.030467	0.452588	0.449	0.324898
ebi-a-GCST90001658	GCST90200488	X-12117	0.0133777	0.527028	0.509	0.681509
ebi-a-GCST90001658	GCST90200515	X-12849	0.0496233	0.903512	0.923	0.610965
ebi-a-GCST90001658	GCST90200612	X-23678	0.0176095	0.732089	0.757	0.214004
ebi-a-GCST90001658	GCST90200632	X-24307	0.0323011	0.821804	0.85	0.451857
ebi-a-GCST90001658	GCST90200650	X-25109	0.0354154	0.962481	0.978	0.30821
ebi-a-GCST90001658	GCST90200660	X-25957	0.0474069	0.908786	0.932	0.314485
ebi-a-GCST90001658	GCST90200716	Adenosine 5'-diphosphate (ADP) to phosphoethanolamine ratio	0.0485794	0.639824	0.619	0.833888
ebi-a-GCST90001658	GCST90200721	Adenosine 5'-diphosphate (ADP) to phosphate ratio	0.0330263	0.621339	0.579	0.8708
ebi-a-GCST90001658	GCST90200728	Adenosine 5'-diphosphate (ADP) to Adenosine 5'-monophosphate (AMP) ratio	0.00480262	0.999686	0.998	0.95027
ebi-a-GCST90001658	GCST90200732	Adenosine 5'-diphosphate (ADP) to tyrosine ratio	0.0282946	0.872217	0.842	0.866323
ebi-a-GCST90001658	GCST90200736	Adenosine 5'-diphosphate (ADP) to arginine ratio	0.0248017	0.875117	0.829	0.587368
ebi-a-GCST90001658	GCST90200741	Adenosine 5'-monophosphate (AMP) to alanine ratio	0.0209623	0.501913	0.43	0.605384
ebi-a-GCST90001658	GCST90200820	Adenosine 5'-diphosphate (ADP) to valine ratio	0.0262386	0.721819	0.688	0.895511
ebi-a-GCST90001658	GCST90200823	Adenosine 5'-diphosphate (ADP) to N-palmitoyl-sphingosine (d18:1 to 16:0) ratio	0.0178718	0.557442	0.499	0.911295
ebi-a-GCST90001658	GCST90200824	Adenosine 5'-diphosphate (ADP) to sulfate ratio	0.0294801	0.883527	0.872	0.849801
ebi-a-GCST90001658	GCST90200832	Adenosine 5'-diphosphate (ADP) to citrate ratio	0.0161665	0.850603	0.826	0.944719
ebi-a-GCST90001658	GCST90200835	Adenosine 5'-diphosphate (ADP) to glycerol ratio	0.00651814	0.93611	0.945	0.802149
ebi-a-GCST90001658	GCST90200841	Adenosine 5'-diphosphate (ADP) to oxalate (ethanedioate) ratio	0.0127299	0.998375	0.997	0.845904
ebi-a-GCST90001658	GCST90200850	Adenosine 5'-monophosphate (AMP) to tryptophan ratio	0.0449153	0.438091	0.409	0.868283
ebi-a-GCST90001658	GCST90200857	Adenosine 5'-monophosphate (AMP) to aspartate ratio	0.0293634	0.403353	0.427	0.922222
ebi-a-GCST90001658	GCST90200878	Glutarate (C5-DC) to caprylate (8:0) ratio	0.0188952	0.64872	0.706	0.4381
ebi-a-GCST90001658	GCST90200879	Adenosine 5'-monophosphate (AMP) to glutamate ratio	0.0311359	0.661854	0.699	0.936705
ebi-a-GCST90001658	GCST90200940	Adenosine 5'-diphosphate (ADP) to EDTA ratio	0.0159766	0.722598	0.657	0.864392
ebi-a-GCST90001658	GCST90200947	Adenosine 5'-diphosphate (ADP) to glucose ratio	0.0407538	0.751497	0.713	0.998371
ebi-a-GCST90001658	GCST90200949	Adenosine 5'-diphosphate (ADP) to N-acetylneuraminate ratio	0.0393656	0.92518	0.919	0.696259
ebi-a-GCST90001658	GCST90200960	Choline phosphate to phosphoethanolamine ratio	0.00467811	0.7152	0.747	0.405452
ebi-a-GCST90001658	GCST90200962	Adenosine 5'-diphosphate (ADP) to glutamine ratio	0.0369683	0.916533	0.896	0.828712
ebi-a-GCST90001658	GCST90200964	Adenosine 5'-diphosphate (ADP) to 5-oxoproline ratio	0.0417796	0.968193	0.95	0.850073
ebi-a-GCST90001658	GCST90201002	Maltose to sucrose ratio	0.0278761	0.795413	0.796	0.363948
ebi-a-GCST90001658	GCST90201005	Fructose to maltose ratio	0.0387798	0.396245	0.504	0.3155
