# Supplementary material for: Exploring the role of succinyl carnitine in the association between CD39⁺ CD4⁺ T cell and ulcerative colitis: A Mendelian randomization study
Source: Open Med (Wars). 2025 Jul 17;20(1):20251240. doi: 10.1515/med-2025-1240 (PMC12273659; doi:10.1515/med-2025-1240)
Supplement: Supplementary Table 2 [file med-2025-1240-sm2.xlsx]

## Sheet: Sheet1
GWAS ID	Immune Cell	pvalue	Heterogeneity（P 值）	MR-PRESSO（P 值）	MR-Egger intercept（P 值）
ebi-a-GCST90001395	IgD+ CD38- %B cell	0.0192096	0.290135	0.345	0.0485778
ebi-a-GCST90001451	CD62L- monocyte %monocyte	0.0323139	0.499971	0.51	0.882419
ebi-a-GCST90001459	Myeloid DC %DC	0.0126597	4.34449e-05	0.001	0.27417
ebi-a-GCST90001461	DC AC	0.0144364	0.0238193	0.013	0.0505273
ebi-a-GCST90001463	CD62L- DC %DC	0.0146112	0.0249716	0.017	0.322482
ebi-a-GCST90001465	CD86+ myeloid DC %DC	0.0324119	0.0126014	0.019	0.338474
ebi-a-GCST90001468	CD62L- myeloid DC AC	0.0183465	0.0382425	0.073	0.0795536
ebi-a-GCST90001469	CD62L- myeloid DC %DC	0.0486921	0.0251177	0.013	0.300447
ebi-a-GCST90001473	CD62L- CD86+ myeloid DC %DC	0.0434993	0.0151015	0.046	0.709736
ebi-a-GCST90001513	CD4 Treg AC	0.0220061	0.159794	0.229	0.742409
ebi-a-GCST90001525	CD33dim HLA DR+ CD11b+ AC	0.0493865	2.95028e-10	<0.001	0.26367
ebi-a-GCST90001539	CM CD4+ %T cell	0.0323266	0.462675	0.515	0.218886
ebi-a-GCST90001549	CM CD8br %CD8br	0.00619658	0.355469	0.359	0.947531
ebi-a-GCST90001556	EM CD8br %T cell	0.0433407	0.281588	0.383	0.0469502
ebi-a-GCST90001572	TD DN (CD4-CD8-) AC	0.0313783	0.480859	0.432	0.880488
ebi-a-GCST90001579	CD14- CD16+ monocyte AC	0.0459066	0.252757	0.297	0.172231
ebi-a-GCST90001580	CD14+ CD16+ monocyte AC	0.0136582	0.000154752	<0.001	0.056837
ebi-a-GCST90001588	T/B	0.0119241	0.0312313	0.047	0.31372
ebi-a-GCST90001594	DP (CD4+CD8+) AC	0.00917779	0.992601	0.994	0.89615
ebi-a-GCST90001610	CD4+ CD8dim %lymphocyte	0.0325094	0.697977	0.732	0.620779
ebi-a-GCST90001643	B cell % CD3- lymphocyte	0.0489729	0.234928	0.305	0.513843
ebi-a-GCST90001646	NK %CD3- lymphocyte	0.0159048	0.00836681	0.027	0.20286
ebi-a-GCST90001648	HLA DR+ NK AC	0.00147952	0.00968582	0.025	0.079788
ebi-a-GCST90001649	HLA DR+ NK %NK	0.00580194	0.00244395	0.002	0.255913
ebi-a-GCST90001650	HLA DR+ NK %CD3- lymphocyte	0.0126982	0.000400915	<0.001	0.558581
ebi-a-GCST90001658	CD39+ CD4+ %T cell	4.28149e-05	0.167254	0.19	0.118875
ebi-a-GCST90001682	CD127- CD8br %T cell	0.0495551	0.0101996	0.009	0.104299
ebi-a-GCST90001695	CD45RA- CD28- CD8br AC	0.00166711	0.246633	0.255	0.64153
ebi-a-GCST90001697	CD45RA- CD28- CD8br %T cell	0.0257714	0.0113228	0.012	0.218828
ebi-a-GCST90001734	CD19 on IgD- CD38br	0.013923	0.452661	0.517	0.398121
ebi-a-GCST90001740	CD19 on sw mem	0.0115536	0.0315967	0.038	0.752964
ebi-a-GCST90001750	CD20 on IgD+ CD38- unsw mem	0.0481475	0.534262	0.56	0.609846
ebi-a-GCST90001779	CD25 on IgD+ CD24-	0.0331665	0.997153	0.996	0.927427
ebi-a-GCST90001831	CD62L on CD62L+ myeloid DC	0.00323906	0.473513	0.465	0.381477
ebi-a-GCST90001890	CD28 on CD45RA+ CD4+	0.0322645	0.119582	0.127	0.779723
ebi-a-GCST90001891	CD28 on CD45RA- CD4 not Treg	0.017032	0.022912	0.029	0.609289
ebi-a-GCST90001903	CD86 on myeloid DC	0.0332744	0.00646648	0.002	0.777021
ebi-a-GCST90001964	FSC-A on plasmacytoid DC	0.00189809	0.734654	0.753	0.0719836
ebi-a-GCST90001968	FSC-A on B cell	0.0323971	0.797643	0.816	0.863555
ebi-a-GCST90001975	FSC-A on HLA DR+ T cell	0.0178996	0.349216	0.533	0.978413
ebi-a-GCST90001979	CD16 on CD14- CD16+ monocyte	0.0468792	0.0120166	0.021	0.317328
ebi-a-GCST90001984	HLA DR on CD14- CD16+ monocyte	0.00101697	1.04736e-07	<0.001	0.414547
ebi-a-GCST90001997	CX3CR1 on CD14+ CD16- monocyte	0.0480296	1.0042e-10	<0.001	0.679101
ebi-a-GCST90002002	PDL-1 on monocyte	0.0233366	0.00103804	0.003	0.109097
ebi-a-GCST90002030	CD39 on CD39+ activated Treg	0.00690539	0.454413	0.383	0.834986
ebi-a-GCST90002073	SSC-A on monocyte	0.0171687	0.296357	0.278	0.217527
ebi-a-GCST90002074	SSC-A on CD14+ monocyte	0.00832586	0.844058	0.813	0.674425
ebi-a-GCST90002083	SSC-A on HLA DR+ T cell	0.00177608	0.227274	0.301	0.337969
ebi-a-GCST90002105	HLA DR on plasmacytoid DC	0.00344649	1.26181e-13	<0.001	0.318037
ebi-a-GCST90002106	HLA DR on DC	0.00136985	5.11029e-13	<0.001	0.243872
ebi-a-GCST90002111	HLA DR on CD33dim HLA DR+ CD11b-	0.0161757	1.34926e-14	<0.001	0.875326
ebi-a-GCST90002112	HLA DR on CD33- HLA DR+	0.0193864	1.88266e-09	<0.001	0.0788181
